# Supplementary material for: Exosome Proteomics Reveals the Deregulation of Coagulation, Complement and Lipid Metabolism Proteins in Gestational Diabetes Mellitus
Source: Molecules. 2022 Aug 26;27(17):5502. doi: 10.3390/molecules27175502 (PMC9457917; doi:10.3390/molecules27175502)
Supplement: Supplementary file 1 [file molecules-27-05502-s001.zip]

Archive with 1 entries (1 files):
- molecules-1872791-supplementary.pdf
